# Supplementary material for: Redundant and non-redundant cytokine-activated enhancers control Csn1s2b expression in the lactating mouse mammary gland
Source: Nat Commun. 2021 Apr 14;12:2239. doi: 10.1038/s41467-021-22500-w (PMC8047016; doi:10.1038/s41467-021-22500-w)
Supplement: Supplementary file 4 — Supplementary Data 1 [file 41467_2021_22500_MOESM4_ESM.xlsx]

## Sheet: GEO#
Supplementary Data 1. GEO numbers of ChIP-seq and RNA-seq data
NGS tool	GEO#	Sample	Spearman correlation
ChIP-seq	GSE74826	WT_L1_H3K27ac
		WT_L1_STAT5
	GSE115370	WT_L1_STAT5
		WT_L10_STAT5
		WT_L1_GR
		WT_L10_GR
		WT_L10 MED1
		WT_L10_H3K27ac
	GSE127144	WT_L1_NFIB
		WT_L1_H3K4me3
		delS1-4(△SE)_L1_STAT5A
		delS1-4(△SE)_L1_GR
		delS1-4(△SE)_L1_H3K27ac
		delS1-4(△SE)_L1_H3K4me3
		delS1-4(△SE)_L1_PolII
	GSE145193	WT_L10_PolII
	current study (GSE161620)	WT_p18_STAT5	0.79
		WT_p18_H3K27ac	0.96
		WT_p18_PolII
		WT_L1_PolII	0.96
		WT_L10_NFIB	0.88
		WT_L10_H3K4me1	0.98
		WT_L10_H3K4me3	0.83
		delS1-4(△SE)-L1-NFIB	0.96
		△S2_L10_STAT5	0.91
		△N_L10_STAT5	0.81
		△N/S2_L10_STAT5	0.9
		△S2_L10_NFIB	0.91
		△N_L10_NFIB	0.9
		△N/S2_L10_NFIB	0.9
		△S2_L10_GR	0.82
		△N_L10_GR	0.89
		△N/S2_L10_GR	0.89
		△S2_L10_H3K27ac	0.94
		△N_L10_H3K27ac	0.96
		△N/S2_L10_H3K27ac	0.95
		△S2_L10_PolII	0.96
		△N_L10_PolII	0.95
		△N/S2_L10_PolII	0.85
		△N/S3_L10_STAT5	0.87
		△N/S1/3_L10_STAT5	0.91
		△S2/3_L10_STAT5	0.89
		△N/S3_L10_NFIB	0.92
		△N/S1/3_L10_NFIB	0.93
		△S2/3_L10_NFIB	0.91
		△N/S3_L10_GR	0.85
		△N/S1/3_L10_GR	0.72
		△S2/3_L10_GR	0.89
		△N/S3_L10_H3K27ac	0.96
		△N/S1/3_L10_H3K27ac	0.96
		△S2/3_L10_H3K27ac	0.97
		△N/S3_L10_PolII	0.91
		△N/S1/3_L10_PolII	0.94
		△S2/3_L10_PolII	0.96
		△IE-S/N_L1_STAT5	0.92
		△IE-S/N_L1_NFIB
		△IE-S/N_L1_H3K27ac
		△IE-S/N_L1_PolII
		△IE-S/N_L10_STAT5	0.89
		△IE-S/N_L10_NFIB	0.95
		△IE-S/N_L10_GR	0.95
		△IE-S/N_L10_H3K27ac	0.96
		△IE-S/N_L10_PolII	0.87
		△P_L10_STAT5
		△P_L10_NFIB
		△P_L10_GR
		△P_L10_H3K27ac
		△P_L10_PolII
		△P_L10_H3K4me3
		△P_L10_H3K4me1
RNA-seq	GSE127140	WT_L1
		WT_p18
		delS1-4(△SE)_p18
	GSE115370	WT_L1
		WT_L10
